# Supplementary material for: 4-Cyano­anilinium iodide
Source: Acta Crystallogr Sect E Struct Rep Online. 2012 Aug 1;68(Pt 9):o2623. doi: 10.1107/S1600536812033466 (PMC3435651; doi:10.1107/S1600536812033466)
Supplement: Supplementary file 1 [file e-68-o2623-sup1.cif]

##############################################################################
#                                                                            #
# This CIF contains the data in a paper accepted for publication in          #
# Acta Crystallographica Section E. It conforms to the requirements of       #
# Notes for Authors for Acta Crystallographica Section E, and has been       #
# peer reviewed under the auspices of the IUCr Commission on Journals.       #
#                                                                            #
# Full details of the Crystallographic Information File format               #
# are given in the paper "The Crystallographic Information File (CIF):       #
# a New Standard Archive File for Crystallography" by S. R. Hall, F. H.      #
# Allen and I. D. Brown [Acta Cryst. (1991), A47, 655-685].                  #
#                                                                            #
# The current version of the core CIF dictionary is obtainable from          #
# ftp://ftp.iucr.org/pub/cif_core.dic.                                       #
#                                                                            #
# Software is freely available for graphical display of the structure(s)     #
# in this CIF. For information consult the CIF software page                 #
# http://www.iucr.org/resources/cif/software.                                #
#                                                                            #
# This file may be used for bona fide research purposes within the           #
# scientific community so long as proper attribution is given to the journal # 
# article from which it was obtained.                                        #
#                                                                            #
##############################################################################
data_I
_audit_creation_method     'SHELXL97'
_chemical_name_systematic     '4-Cyanoanilinium iodide'
_chemical_name_common     ?
_chemical_formula_moiety     'C7 H7 N2 +, I -'
_chemical_formula_sum     'C7 H7 I N2'
_chemical_formula_iupac     'C7 H7 N2 +, I -'
_chemical_formula_weight     246.05
_chemical_melting_point     ?
_symmetry_cell_setting     tetragonal
_symmetry_space_group_name_H-M     'P 4/n m m'
_symmetry_space_group_name_Hall     '-P 4a 2a'
loop_
    _symmetry_equiv_pos_as_xyz
    'x, y, z'
    '-x+1/2, -y+1/2, z'
    '-y+1/2, x, z'
    'y, -x+1/2, z'
    '-x, y+1/2, -z'
    'x+1/2, -y, -z'
    'y+1/2, x+1/2, -z'
    '-y, -x, -z'
    '-x, -y, -z'
    'x-1/2, y-1/2, -z'
    'y-1/2, -x, -z'
    '-y, x-1/2, -z'
    'x, -y-1/2, z'
    '-x-1/2, y, z'
    '-y-1/2, -x-1/2, z'
    'y, x, z'
_cell_length_a     4.9930(4)
_cell_length_b     4.9930(4)
_cell_length_c     16.445(2)
_cell_angle_alpha     90.00
_cell_angle_beta     90.00
_cell_angle_gamma     90.00
_cell_volume     409.98(8)
_cell_formula_units_Z     2
_cell_measurement_reflns_used     8495
_cell_measurement_theta_min     2.478
_cell_measurement_theta_max     29.088
_cell_measurement_temperature     100(2)
_exptl_crystal_description     'Plate'
_exptl_crystal_colour     'Colourless'
_exptl_crystal_size_max     0.26
_exptl_crystal_size_mid     0.20
_exptl_crystal_size_min     0.05
_exptl_crystal_density_diffrn     1.993
_exptl_crystal_density_meas     ?
_exptl_crystal_density_method     'not measured'
_exptl_crystal_F_000     232
_exptl_absorpt_coefficient_mu     3.831
_exptl_absorpt_correction_type     multi-scan
_exptl_absorpt_process_details     '(<i>SADABS</i>; Sheldrick, 2009)'
_exptl_absorpt_correction_T_min     0.3624
_exptl_absorpt_correction_T_max     0.8435
_exptl_special_details
;
 The diffraction data were obtained from 3 sets of 400 frames, each of width
 0.5\% in \w, colllected at \f = 0.00\%, 90.00\% and 180.00\% and 2 sets of 800
 frames, each of width 0.45\% in \f, collected at \w = -30.00\% and 210.00\%.
 The scan time was 10 sec/frame.
;
_diffrn_ambient_temperature     100(2)
_diffrn_radiation_type     'MoK\a'
_diffrn_radiation_wavelength     0.71073
_diffrn_radiation_source     'fine--focus sealed tube'
_diffrn_radiation_monochromator     'graphite'
_diffrn_measurement_device_type     'Bruker SMART APEX CCD'
_diffrn_measurement_method     '\f and \w scans'
_diffrn_detector_area_resol_mean     ?
_diffrn_reflns_number     7082
_diffrn_reflns_av_R_equivalents     0.0388
_diffrn_reflns_av_sigmaI/netI     0.0123
_diffrn_reflns_theta_min     2.48
_diffrn_reflns_theta_max     29.08
_diffrn_reflns_theta_full     29.00
_diffrn_measured_fraction_theta_max     0.990
_diffrn_measured_fraction_theta_full     0.990
_diffrn_reflns_limit_h_min     -6
_diffrn_reflns_limit_h_max     6
_diffrn_reflns_limit_k_min     -6
_diffrn_reflns_limit_k_max     6
_diffrn_reflns_limit_l_min     -22
_diffrn_reflns_limit_l_max     22
_refine_special_details
;
 Refinement of <i>F</i>^2^ against ALL reflections. The weighted
 <i>R</i>--factor <i>wR</i> and goodness of fit <i>S</i> are based on
 <i>F</i>^2^, conventional <i>R</i>--factors <i>R</i> are based on <i>F</i>,
 with <i>F</i> set to zero for negative <i>F</i>^2^. The threshold expression
 of <i>F</i>^2^ > \s(<i>F</i>^2^) is used only for calculating
 <i>R</i>--factors(gt) <i>etc</i>. and is not relevant to the choice of
 reflections for refinement. <i>R</i>--factors based on <i>F</i>^2^ are
 statistically about twice as large as those based on <i>F</i>, and
 <i>R</i>--factors based on ALL data will be even larger.
;
_reflns_number_total     382
_reflns_number_gt     381
_reflns_threshold_expression     I>2\s(I)
_refine_ls_structure_factor_coef     Fsqd
_refine_ls_matrix_type     full
_refine_ls_R_factor_all     0.0115
_refine_ls_R_factor_gt     0.0115
_refine_ls_wR_factor_gt     0.0292
_refine_ls_wR_factor_ref     0.0292
_refine_ls_goodness_of_fit_ref     1.143
_refine_ls_restrained_S_all     1.143
_refine_ls_number_reflns     382
_refine_ls_number_parameters     31
_refine_ls_number_restraints     0
_refine_ls_hydrogen_treatment     constr
_refine_ls_weighting_scheme     calc
_refine_ls_weighting_details
         'calc w=1/[\s^2^(Fo^2^)+(0.0165P)^2^+0.1447P] where P=(Fo^2^+2Fc^2^)/3'
_atom_sites_solution_hydrogens     geom
_atom_sites_solution_primary     'heavy atom'
_atom_sites_solution_secondary     difmap
_refine_ls_shift/su_max     0.002
_refine_ls_shift/su_mean     0.000
_refine_diff_density_max     0.462
_refine_diff_density_min     -0.557
_refine_ls_extinction_method     'none'
_refine_ls_extinction_coef     ?
loop_
    _atom_type_symbol
    _atom_type_description
    _atom_type_scat_dispersion_real
    _atom_type_scat_dispersion_imag
    _atom_type_scat_source
    'C' 'C' 0.0033 0.0016
                         'International Tables Vol C Tables 4.2.6.8 and 6.1.1.4'
    'H' 'H' 0.0000 0.0000
                         'International Tables Vol C Tables 4.2.6.8 and 6.1.1.4'
    'N' 'N' 0.0061 0.0033
                         'International Tables Vol C Tables 4.2.6.8 and 6.1.1.4'
    'I' 'I' -0.4742 1.8119
                         'International Tables Vol C Tables 4.2.6.8 and 6.1.1.4'
_computing_data_collection     '<i>APEX2</i> (Bruker, 2010)'
_computing_cell_refinement     '<i>SAINT</i> (Bruker, 2009)'
_computing_data_reduction     '<i>SAINT</i> (Bruker, 2009)'
_computing_structure_solution     '<i>SHELXS97</i> (Sheldrick, 2008)'
_computing_structure_refinement     '<i>SHELXL97</i> (Sheldrick, 2008)'
_computing_molecular_graphics     '<i>SHELXTL</i> (Sheldrick, 2008)'
_computing_publication_material     '<i>SHELXTL</i> (Sheldrick, 2008)'
loop_
    _atom_site_type_symbol
    _atom_site_label
    _atom_site_fract_x
    _atom_site_fract_y
    _atom_site_fract_z
    _atom_site_U_iso_or_equiv
    _atom_site_adp_type
    _atom_site_calc_flag
    _atom_site_refinement_flags
    _atom_site_occupancy
    _atom_site_symmetry_multiplicity
    _atom_site_disorder_assembly
    _atom_site_disorder_group
    I I1 0.7500 0.7500 0.588552(10) 0.01472(8) Uani d S 1 8 . .
    N N1 0.2500 0.2500 0.62508(16) 0.0199(5) Uani d S 1 8 . .
    H H1 0.3662 0.3662 0.6057 0.024 Uiso d SPR 0.25 2 . .
    H H1A 0.0887 0.2904 0.6073 0.024 Uiso d PR 0.125 1 . .
    H H1B 0.2904 0.0887 0.6073 0.024 Uiso d PR 0.125 1 . .
    N N2 0.2500 0.2500 1.03941(17) 0.0226(6) Uani d S 1 8 . .
    C C1 0.2500 0.2500 0.71467(18) 0.0139(5) Uani d S 1 8 . .
    C C2 0.4934(6) 0.2500 0.75539(17) 0.0174(5) Uani d SP 0.50 2 . .
    H H2 0.6576 0.2500 0.7262 0.021 Uiso d SPR 0.50 2 . .
    C C3 0.4936(6) 0.2500 0.84022(16) 0.0171(5) Uani d SP 0.50 2 . .
    H H3 0.6583 0.2500 0.8692 0.020 Uiso d SPR 0.50 2 . .
    C C4 0.2500 0.2500 0.88189(18) 0.0143(5) Uani d S 1 8 . .
    C C5 0.2500 0.2500 0.97006(19) 0.0174(6) Uani d S 1 8 . .
loop_
    _atom_site_aniso_label
    _atom_site_aniso_U_11
    _atom_site_aniso_U_22
    _atom_site_aniso_U_33
    _atom_site_aniso_U_12
    _atom_site_aniso_U_13
    _atom_site_aniso_U_23
    I1 0.01513(9) 0.01513(9) 0.01392(11) 0.000 0.000 0.000
    N1 0.0236(8) 0.0236(8) 0.0126(11) 0.000 0.000 0.000
    N2 0.0252(9) 0.0252(9) 0.0174(12) 0.000 0.000 0.000
    C1 0.0129(8) 0.0129(8) 0.0158(12) 0.000 0.000 0.000
    C2 0.0132(12) 0.0225(14) 0.0163(11) 0.000 0.0020(10) 0.000
    C3 0.0129(12) 0.0226(13) 0.0157(11) 0.000 -0.0022(11) 0.000
    C4 0.0146(8) 0.0146(8) 0.0136(13) 0.000 0.000 0.000
    C5 0.0161(9) 0.0161(9) 0.0200(14) 0.000 0.000 0.000
_geom_special_details
;
 All s.u.'s (except the s.u. in the dihedral angle between two l.s. planes)
 are estimated using the full covariance matrix. The cell s.u.'s are taken
 into account individually in the estimation of s.u.'s in distances, angles
 and torsion angles; correlations between s.u.'s in cell parameters are only
 used when they are defined by crystal symmetry. An approximate (isotropic)
 treatment of cell s.u.'s is used for estimating s.u.'s involving l.s. planes.
;
loop_
    _geom_bond_atom_site_label_1
    _geom_bond_atom_site_label_2
    _geom_bond_site_symmetry_2
    _geom_bond_distance
    _geom_bond_publ_flag
    N1 C1 . 1.473(4) ?
    N1 H1 . 0.8800 ?
    N1 H1A . 0.8800 ?
    N1 H1B . 0.8800 ?
    N2 C5 . 1.141(4) ?
    C1 C2 2 1.388(3) ?
    C1 C2 . 1.388(3) ?
    C2 C3 . 1.395(4) ?
    C2 H2 . 0.9500 ?
    C3 C4 . 1.396(3) ?
    C3 H3 . 0.9500 ?
    C4 C3 2 1.396(3) ?
    C4 C5 . 1.450(4) ?
loop_
    _geom_angle_atom_site_label_1
    _geom_angle_atom_site_label_2
    _geom_angle_atom_site_label_3
    _geom_angle_site_symmetry_1
    _geom_angle_site_symmetry_3
    _geom_angle
    _geom_angle_publ_flag
    C1 N1 H1 . . 111.2 ?
    C1 N1 H1A . . 109.4 ?
    H1 N1 H1A . . 109.4 ?
    C1 N1 H1B . . 109.4 ?
    H1 N1 H1B . . 109.4 ?
    H1A N1 H1B . . 108.0 ?
    C2 C1 C2 2 . 122.3(3) ?
    C2 C1 N1 2 . 118.85(16) ?
    C2 C1 N1 . . 118.85(16) ?
    C1 C2 C3 . . 118.9(3) ?
    C1 C2 H2 . . 120.8 ?
    C3 C2 H2 . . 120.3 ?
    C2 C3 C4 . . 119.3(3) ?
    C2 C3 H3 . . 120.1 ?
    C4 C3 H3 . . 120.5 ?
    C3 C4 C3 2 . 121.2(3) ?
    C3 C4 C5 2 . 119.39(15) ?
    C3 C4 C5 . . 119.39(15) ?
    N2 C5 C4 . . 180.0000(10)
                            ?
loop_
    _geom_torsion_atom_site_label_1
    _geom_torsion_atom_site_label_2
    _geom_torsion_atom_site_label_3
    _geom_torsion_atom_site_label_4
    _geom_torsion_site_symmetry_1
    _geom_torsion_site_symmetry_2
    _geom_torsion_site_symmetry_3
    _geom_torsion_site_symmetry_4
    _geom_torsion
    _geom_torsion_publ_flag
    C2 C1 C2 C3 2 . . . 0.000(2) ?
    N1 C1 C2 C3 . . . . 180.0000(10)
                                   ?
    C1 C2 C3 C4 . . . . 0.000(2) ?
    C2 C3 C4 C5 . . . . 180.0000(10)
                                   ?
loop_
    _geom_hbond_atom_site_label_D
    _geom_hbond_atom_site_label_H
    _geom_hbond_atom_site_label_A
    _geom_hbond_site_symmetry_A
    _geom_hbond_distance_DH
    _geom_hbond_distance_HA
    _geom_hbond_distance_DA
    _geom_hbond_angle_DHA
    N1 H1 I1 . 0.88 2.72 3.5813(5) 165
    N1 H1A I1 1_455 0.88 2.87 3.5813(5) 139
    N1 H1B I1 1_545 0.88 2.87 3.5813(5) 139
_iucr_refine_instructions_details
;
TITL LK111_1m in P4/nmm
CELL 0.71073   4.9930   4.9930  16.4454  90.000  90.000  90.000
ZERR    2.00   0.0004   0.0004   0.0021   0.000   0.000   0.000
LATT 1
SYMM 0.5-X, 0.5-Y, Z
SYMM 0.5-Y, X, Z
SYMM Y, 0.5-X, Z
SYMM -X, 0.5+Y, -Z
SYMM 0.5+X, -Y, -Z
SYMM 0.5+Y, 0.5+X, -Z
SYMM -Y, -X, -Z
SFAC C  H  N  I
UNIT 14  14  4  2
L.S. 8
OMIT 1 1 0
ACTA 58.0
BOND $H
FMAP 2
PLAN 5
EQIV $1 x-1, y, z
EQIV $2 x, y-1, z
HTAB N1 I1
HTAB N1 I1_$1
HTAB N1 I1_$2
CONF
SIZE 0.046 0.198 0.260
TEMP -173
WGHT    0.016500    0.144700
FVAR       0.26726
MOLE 1
I1    4    0.750000    0.750000    0.588552    10.12500    0.01513    0.01513 =
         0.01392    0.00000    0.00000    0.00000
MOLE 2
N1    3    0.250000    0.250000    0.625076    10.12500    0.02357    0.02357 =
         0.01257    0.00000    0.00000    0.00000
AFIX   3
H1    2    0.366190    0.366190    0.605726    10.12500   -1.20000
H1A   2    0.088740    0.290400    0.607306    10.12500   -1.20000
H1B   2    0.290400    0.088740    0.607306    10.12500   -1.20000
AFIX   0
N2    3    0.250000    0.250000    1.039410    10.12500    0.02521    0.02521 =
         0.01741    0.00000    0.00000    0.00000
C1    1    0.250000    0.250000    0.714675    10.12500    0.01289    0.01289 =
         0.01578    0.00000    0.00000    0.00000
C2    1    0.493399    0.250000    0.755391    10.25000    0.01324    0.02254 =
         0.01628    0.00000    0.00196    0.00000
AFIX   3
H2    2    0.657620    0.250000    0.726209    10.25000   -1.20000
AFIX   0
C3    1    0.493646    0.250000    0.840217    10.25000    0.01293    0.02259 =
         0.01572    0.00000   -0.00222    0.00000
AFIX   3
H3    2    0.658297    0.250000    0.869167    10.25000   -1.20000
AFIX   0
C4    1    0.250000    0.250000    0.881888    10.12500    0.01461    0.01461 =
         0.01360    0.00000    0.00000    0.00000
C5    1    0.250000    0.250000    0.970058    10.12500    0.01611    0.01611 =
         0.01996    0.00000    0.00000    0.00000
HKLF 4
REM  LK111_1m in P4/nmm
REM R1 =  0.0115 for    381 Fo > 4sig(Fo)  and  0.0115 for all    382 data
REM     31 parameters refined using      0 restraints
END
WGHT      0.0165      0.1447
REM Highest difference peak  0.462,  deepest hole -0.557,  1-sigma level  0.071
Q1    1   0.7500  0.7500  0.5421  10.12500  0.05    0.46
Q2    1   0.7500  0.6702  0.6294  10.50000  0.05    0.43
Q3    1   0.2500  0.2500  0.9102  10.12500  0.05    0.29
Q4    1   0.2500  0.2500  0.6617  10.12500  0.05    0.24
Q5    1   0.2500  0.3616  0.7372  10.50000  0.05    0.20
;
data_global
_journal_date_recd_electronic     2012-07-12
_journal_date_accepted     2012-07-24
_journal_name_full     'Acta Crystallographica, Section E'
_journal_year     2012
_journal_volume     68
_journal_issue      9
_journal_page_first     o2623
_journal_page_last     o2623
_journal_paper_category     QO
_journal_paper_doi     10.1107/S1600536812033466
_journal_coeditor_code     RK2373
_publ_contact_author_name     'Joel T. Mague'
_publ_contact_author_address
;
Department of Chemistry
Tulane University
New Orleans, LA 70118
USA
;
_publ_contact_author_email     joelt@tulane.edu
_publ_contact_author_fax     '(504) 865-5596'
_publ_contact_author_phone     '(504) 862-3585'
_publ_section_title
;
4-Cyanoanilinium iodide
;
loop_
    _publ_author_name
    _publ_author_footnote
    _publ_author_address
    'Mague, Joel T.' .
;     Department of Chemistry
      Tulane University
      New Orleans, LA 70118
      USA
;
    'Vumbaco, David J.' .
;     Department of Biological Sciences
      Loyola University
      New Orleans, LA 70118
      USA
;
    'Kammer, Michael N.' .
;     Department of Physics
      Loyola University
      New Orleans, LA 70118
      USA
;
    'Koplitz, Lynn V.' .
;     Department of Chemistry
      Loyola University
      New Orleans, LA 70118
      USA
;
