# Supplementary material for: 4-Cyano­anilinium iodide
Source: Acta Crystallogr Sect E Struct Rep Online. 2012 Aug 1;68(Pt 9):o2623. doi: 10.1107/S1600536812033466 (PMC3435651; doi:10.1107/S1600536812033466)
Supplement: Supplementary file 2 [file e-68-o2623-Isup2.hkl]

# 
# h,k,l, Fc-squared, Fo-squared, sigma(Fo-squared) and status flag 
# 
data_I
_shelx_title ' LK111_1m in P4/nmm' 
_shelx_refln_list_code          4 
_shelx_F_calc_maximum      120.31 
_exptl_crystal_F_000       232.00 
_reflns_d_resolution_high  0.7311 
 
loop_ 
 _symmetry_equiv_pos_as_xyz 
 'x, y, z' 
 '-x+1/2, -y+1/2, z' 
 '-y+1/2, x, z' 
 'y, -x+1/2, z' 
 '-x, y+1/2, -z' 
 'x+1/2, -y, -z' 
 'y+1/2, x+1/2, -z' 
 '-y, -x, -z' 
 '-x, -y, -z' 
 'x-1/2, y-1/2, -z' 
 'y-1/2, -x, -z' 
 '-y, x-1/2, -z' 
 'x, -y-1/2, z' 
 '-x-1/2, y, z' 
 '-y-1/2, -x-1/2, z' 
 'y, x, z' 
 
_cell_length_a     4.9930 
_cell_length_b     4.9930 
_cell_length_c    16.4454 
_cell_angle_alpha  90.000 
_cell_angle_beta   90.000 
_cell_angle_gamma  90.000 
 
_shelx_F_squared_multiplier     1.000 
 
loop_ 
 _refln_index_h 
 _refln_index_k 
 _refln_index_l 
 _refln_F_squared_calc 
 _refln_F_squared_meas 
 _refln_F_squared_sigma 
 _refln_observed_status 
   0   2   0    14474.89    13539.76    150.67 o 
   2   2   0     5671.38     5947.09     68.91 o 
   1   3   0     7006.18     7196.16     69.74 o 
   3   3   0     4013.35     4041.29     64.00 o 
   0   4   0     6601.98     6574.63     94.59 o 
   2   4   0     3760.98     3792.88     47.88 o 
   4   4   0     2790.51     2716.87     47.82 o 
   1   5   0     2841.42     2791.92     38.16 o 
   3   5   0     1905.81     1846.17     25.77 o 
   0   6   0     1629.74     1574.83     35.67 o 
   2   6   0      963.83      933.58     15.21 o 
   0   1   1       26.79       31.03      0.48 o 
   1   1   1     3919.25     3899.22     42.08 o 
   0   2   1     3033.21     3067.02     26.18 o 
   1   2   1     1343.40     1327.23      8.47 o 
   2   2   1     2827.98     2832.42     34.14 o 
   0   3   1      252.74      251.58      3.17 o 
   1   3   1     2088.31     2136.48     14.40 o 
   2   3   1      809.15      819.23      6.27 o 
   3   3   1     1351.65     1342.79     15.58 o 
   0   4   1     1213.63     1200.74     12.78 o 
   1   4   1      203.65      197.20      2.08 o 
   2   4   1     1189.56     1183.52     10.26 o 
   3   4   1      145.71      143.62      1.84 o 
   4   4   1      558.64      554.54      8.18 o 
   0   5   1      109.42      113.61      2.72 o 
   1   5   1      867.10      858.50      8.47 o 
   2   5   1      283.63      280.39      3.40 o 
   3   5   1      602.10      600.24      6.45 o 
   4   5   1       52.22       53.82      1.21 o 
   0   6   1      569.80      568.94     13.64 o 
   1   6   1      242.02      246.19      3.86 o 
   2   6   1      556.40      562.18      7.34 o 
   3   6   1      177.21      180.91      6.60 o 
   0   0   2      546.96      566.74     21.97 o 
   0   1   2     6733.29     6691.24     79.15 o 
   1   1   2     2538.38     2651.81     22.37 o 
   0   2   2     1714.42     1779.07     15.67 o 
   1   2   2     3129.22     3216.39     18.79 o 
   2   2   2     2229.04     2408.73     20.98 o 
   0   3   2     3397.58     3503.57     33.14 o 
   1   3   2     1077.42     1118.92      7.41 o 
   2   3   2     2006.03     1987.94     14.73 o 
   3   3   2      644.82      653.57      7.79 o 
   0   4   2      299.13      292.48      4.15 o 
   1   4   2     2127.67     2131.67     17.51 o 
   2   4   2      523.29      526.83      4.82 o 
   3   4   2     1393.29     1351.71     12.20 o 
   4   4   2      131.10      126.07      2.76 o 
   0   5   2     1447.34     1434.66     20.75 o 
   1   5   2      354.01      346.48      4.07 o 
   2   5   2      945.02      917.25      9.35 o 
   3   5   2      249.66      245.92      3.24 o 
   4   5   2      711.13      709.32      8.21 o 
   0   6   2      257.10      252.96      5.19 o 
   1   6   2      622.96      614.16      8.96 o 
   2   6   2      356.67      352.96      5.00 o 
   3   6   2      445.56      471.37     10.14 o 
   0   0   3      219.16      196.14      5.32 o 
   0   1   3     8114.93     8062.99     95.32 o 
   1   1   3      894.69      925.34      8.75 o 
   0   2   3      577.83      614.12      6.20 o 
   1   2   3     4219.40     4300.08     25.75 o 
   2   2   3      761.31      835.79      9.25 o 
   0   3   3     4112.50     4240.37     41.15 o 
   1   3   3      275.79      293.38      2.37 o 
   2   3   3     2566.98     2522.35     18.36 o 
   3   3   3      150.72      159.05      2.62 o 
   0   4   3       34.45       33.58      1.01 o 
   1   4   3     2553.32     2541.98     20.21 o 
   2   4   3      113.76      119.06      1.50 o 
   3   4   3     1643.24     1585.07     14.21 o 
   4   4   3       13.07       12.09      0.87 o 
   0   5   3     1684.87     1687.45     22.50 o 
   1   5   3       73.57       73.69      1.41 o 
   2   5   3     1145.87     1122.81     10.74 o 
   3   5   3       53.11       48.72      1.18 o 
   4   5   3      814.36      806.87      9.45 o 
   0   6   3       58.72       56.92      2.14 o 
   1   6   3      761.99      747.72      8.73 o 
   2   6   3      104.37      100.60      2.05 o 
   3   6   3      540.39      541.02     13.49 o 
   0   0   4     3196.40     3238.76     64.57 o 
   0   1   4     4233.38     4306.79     47.61 o 
   1   1   4     2769.29     2759.46     25.44 o 
   0   2   4     2242.68     2302.98     27.33 o 
   1   2   4     4157.96     4363.75     25.21 o 
   2   2   4     1809.22     1880.37     19.81 o 
   0   3   4     2406.43     2530.02     24.09 o 
   1   3   4     1360.25     1380.85     10.91 o 
   2   3   4     2424.65     2491.73     18.11 o 
   3   3   4      858.00      878.93     11.13 o 
   0   4   4      825.20      812.32     10.11 o 
   1   4   4     1455.30     1462.39     12.20 o 
   2   4   4      757.06      769.03      6.96 o 
   3   4   4     1001.08      998.44      9.57 o 
   4   4   4      370.30      369.71      7.26 o 
   0   5   4      987.02      978.36     13.55 o 
   1   5   4      554.87      561.96      5.95 o 
   2   5   4     1027.14     1009.55     10.28 o 
   3   5   4      385.86      390.84      4.89 o 
   4   5   4      487.33      486.74      6.23 o 
   0   6   4      360.19      356.35      7.92 o 
   1   6   4      752.43      750.33      8.76 o 
   2   6   4      339.09      351.21      4.90 o 
   3   6   4      553.54      563.66     28.84 o 
   0   0   5     8449.46     8105.36    207.40 o 
   0   1   5     1574.24     1582.72     14.49 o 
   1   1   5     6174.95     6143.82     53.46 o 
   0   2   5     4522.33     4493.04     40.36 o 
   1   2   5      984.96     1015.43      6.22 o 
   2   2   5     2916.78     2899.91     25.56 o 
   0   3   5      680.70      681.71      7.44 o 
   1   3   5     2997.79     2918.55     21.56 o 
   2   3   5      513.21      518.43      4.15 o 
   3   3   5     1826.99     1780.11     21.57 o 
   0   4   5     2312.08     2270.79     25.57 o 
   1   4   5      386.65      393.15      3.84 o 
   2   4   5     1672.33     1650.16     15.43 o 
   3   4   5      244.91      244.90      3.05 o 
   4   4   5     1036.54     1005.38     15.68 o 
   0   5   5      244.96      243.94      4.15 o 
   1   5   5     1228.53     1211.59     11.72 o 
   2   5   5      202.03      201.66      2.84 o 
   3   5   5      832.79      826.91      9.42 o 
   4   5   5      112.98      114.75      3.08 o 
   0   6   5      751.29      724.35     12.17 o 
   1   6   5      137.34      140.22      2.34 o 
   2   6   5      566.95      548.40      6.75 o 
   0   0   6     7131.25     7043.47    118.69 o 
   0   1   6      447.36      488.96      4.65 o 
   1   1   6     5470.57     5456.95     43.37 o 
   0   2   6     4693.03     4797.41     40.55 o 
   1   2   6      295.57      312.69      2.22 o 
   2   2   6     3477.32     3469.16     32.21 o 
   0   3   6      269.90      269.01      3.17 o 
   1   3   6     3045.74     3062.27     22.64 o 
   2   3   6      188.31      183.28      1.85 o 
   3   3   6     1957.37     1950.03     21.64 o 
   0   4   6     2186.47     2146.94     25.92 o 
   1   4   6      140.52      135.17      1.66 o 
   2   4   6     1768.81     1723.81     15.46 o 
   3   4   6       97.47       92.39      1.56 o 
   4   4   6     1006.68     1001.12     15.70 o 
   0   5   6      111.81      111.07      2.51 o 
   1   5   6     1328.51     1327.37     12.95 o 
   2   5   6       86.79       85.94      1.73 o 
   3   5   6      926.46      905.56     11.06 o 
   4   5   6       53.33       50.61      2.06 o 
   0   6   6      849.69      846.20     14.71 o 
   1   6   6       55.57       61.50      1.54 o 
   2   6   6      717.21      750.37     13.28 o 
   0   0   7     4996.56     5157.22     97.63 o 
   0   1   7     1215.22     1179.45     10.49 o 
   1   1   7     2874.77     2921.10     23.49 o 
   0   2   7     2780.23     2851.74     25.83 o 
   1   2   7     1317.77     1294.70      8.80 o 
   2   2   7     1754.84     1804.38     17.07 o 
   0   3   7      949.08      974.68      9.96 o 
   1   3   7     1744.58     1756.80     12.45 o 
   2   3   7      896.58      877.21      7.17 o 
   3   3   7     1149.11     1128.22     14.11 o 
   0   4   7     1506.06     1435.90     18.42 o 
   1   4   7      663.46      681.52      6.11 o 
   2   4   7     1066.86     1041.49      9.86 o 
   3   4   7      454.74      446.75      4.91 o 
   4   4   7      707.79      693.95     12.21 o 
   0   5   7      430.48      448.61      7.44 o 
   1   5   7      831.48      816.39      8.86 o 
   2   5   7      403.95      409.12      5.33 o 
   3   5   7      584.66      574.65      7.54 o 
   4   5   7      223.12      234.72     14.63 o 
   0   6   7      519.84      524.79      9.89 o 
   1   6   7      301.31      307.43      4.43 o 
   2   6   7      386.50      396.96      9.77 o 
   0   0   8        7.32       12.23      0.75 o 
   0   1   8     3687.69     3606.92     31.20 o 
   1   1   8      106.06       95.40      1.19 o 
   0   2   8       74.46       69.65      1.37 o 
   1   2   8     3623.93     3581.28     24.39 o 
   2   2   8      200.46      194.37      2.77 o 
   0   3   8     2340.35     2319.60     23.75 o 
   1   3   8       88.35       89.97      1.13 o 
   2   3   8     2237.53     2170.70     18.98 o 
   3   3   8       62.74       64.89      1.60 o 
   0   4   8       13.15       19.13      0.89 o 
   1   4   8     1498.29     1502.45     13.25 o 
   2   4   8       47.63       53.59      1.10 o 
   3   4   8     1001.10     1000.85     10.46 o 
   4   4   8        7.01        9.04      0.85 o 
   0   5   8      952.73      991.02     14.06 o 
   1   5   8       29.79       32.93      1.00 o 
   2   5   8      938.50      957.86     10.88 o 
   3   5   8       22.84       25.13      0.97 o 
   0   6   8       25.87       29.46      2.25 o 
   1   6   8      692.83      713.98      8.70 o 
   0   0   9     1441.96     1512.41     29.80 o 
   0   1   9     5487.39     5415.00     47.59 o 
   1   1   9      730.06      725.48      7.83 o 
   0   2   9      613.32      619.54      6.44 o 
   1   2   9     2946.57     2959.26     20.68 o 
   2   2   9      283.07      287.94      3.38 o 
   0   3   9     3156.04     3198.02     32.38 o 
   1   3   9      363.36      362.22      3.37 o 
   2   3   9     1852.31     1830.63     16.06 o 
   3   3   9      223.12      223.77      3.85 o 
   0   4   9      373.25      363.75      5.61 o 
   1   4   9     2081.41     2055.22     17.84 o 
   2   4   9      215.04      217.22      2.78 o 
   3   4   9     1386.14     1359.51     14.99 o 
   4   4   9      172.72      172.14      3.90 o 
   0   5   9     1468.37     1455.45     19.96 o 
   1   5   9      168.76      169.17      2.55 o 
   2   5   9      928.49      924.94     10.94 o 
   3   5   9      114.71      112.56      2.18 o 
   0   6   9       97.76      100.68      3.31 o 
   1   6   9      613.70      631.76     14.92 o 
   0   0  10     1112.69     1073.40     19.18 o 
   0   1  10     2233.59     2197.05     20.31 o 
   1   1  10     2041.17     2003.67     22.13 o 
   0   2  10     1796.66     1728.51     16.66 o 
   1   2  10     1517.07     1492.74     11.12 o 
   2   2  10     2317.78     2245.66     23.98 o 
   0   3  10     1267.91     1257.70     14.18 o 
   1   3  10     1314.52     1280.22     11.01 o 
   2   3  10      926.62      913.41      8.23 o 
   3   3  10      927.86      953.03     13.01 o 
   0   4  10      503.36      500.32      7.03 o 
   1   4  10      817.07      812.99      7.96 o 
   2   4  10      772.18      769.67      7.99 o 
   3   4  10      547.51      551.24      6.10 o 
   4   4  10      254.66      264.42      6.44 o 
   0   5  10      553.38      549.91     10.27 o 
   1   5  10      559.04      560.06      6.22 o 
   2   5  10      426.82      430.17      5.63 o 
   3   5  10      422.70      439.08      6.81 o 
   0   6  10      429.66      439.87     10.84 o 
   0   0  11     4186.82     4114.76     71.83 o 
   0   1  11      200.01      191.81      3.31 o 
   1   1  11     3394.61     3277.73     32.21 o 
   0   2  11     2966.35     2962.75     28.93 o 
   1   2  11      567.23      554.71      4.44 o 
   2   2  11     2182.44     2117.23     23.60 o 
   0   3  11      131.79      128.96      2.24 o 
   1   3  11     2101.33     2044.17     16.25 o 
   2   3  11      380.26      382.84      3.82 o 
   3   3  11     1393.57     1376.66     20.23 o 
   0   4  11     1665.85     1651.38     20.40 o 
   1   4  11       67.30       72.83      1.45 o 
   2   4  11     1285.51     1271.96     12.28 o 
   3   4  11       59.66       62.16      1.36 o 
   4   4  11      814.61      806.95     15.28 o 
   0   5  11       47.33       49.39      1.60 o 
   1   5  11      988.73      985.14     10.33 o 
   2   5  11      155.49      160.84      2.88 o 
   3   5  11      701.29      718.27     14.12 o 
   0   0  12     2225.29     2208.79     43.66 o 
   0   1  12      513.64      501.37      5.48 o 
   1   1  12     1226.29     1200.22     12.66 o 
   0   2  12     1025.27     1019.97     10.62 o 
   1   2  12      674.95      665.17      5.51 o 
   2   2  12      404.62      406.86      5.47 o 
   0   3  12      379.07      378.07      5.16 o 
   1   3  12      790.49      764.71      6.67 o 
   2   3  12      469.54      462.04      4.69 o 
   3   3  12      513.00      502.26      8.95 o 
   0   4  12     1047.20     1029.65     13.40 o 
   1   4  12      238.22      240.86      3.32 o 
   2   4  12      520.97      515.49      5.65 o 
   3   4  12      176.60      178.87      2.58 o 
   4   4  12      529.74      546.24     29.68 o 
   0   5  12      168.15      177.99      3.60 o 
   1   5  12      421.18      434.88      5.39 o 
   2   5  12      214.25      215.86      3.84 o 
   0   0  13      914.21      934.24     19.18 o 
   0   1  13     1770.12     1717.61     17.79 o 
   1   1  13     1246.12     1208.88     12.63 o 
   0   2  13     1207.50     1178.87     13.05 o 
   1   2  13     2050.46     2003.23     15.10 o 
   2   2  13     1422.31     1403.22     17.93 o 
   0   3  13     1225.89     1197.81     14.11 o 
   1   3  13      876.53      862.77      7.75 o 
   2   3  13     1407.16     1397.99     12.09 o 
   3   3  13      626.32      638.13     10.87 o 
   0   4  13      405.25      405.87      6.07 o 
   1   4  13      777.22      769.21      8.31 o 
   2   4  13      534.34      544.41      5.97 o 
   3   4  13      568.83      582.46      7.16 o 
   0   5  13      555.11      561.26      8.52 o 
   1   5  13      401.04      410.57      5.51 o 
   2   5  13      657.19      700.67     14.80 o 
   0   0  14       39.56       33.31      1.51 o 
   0   1  14     3174.83     2985.08     29.34 o 
   1   1  14        3.55        5.07      0.55 o 
   0   2  14        0.59        2.34      0.60 o 
   1   2  14     1859.85     1785.01     13.76 o 
   2   2  14       10.74       13.85      0.93 o 
   0   3  14     2000.26     1962.98     23.50 o 
   1   3  14        0.27        1.07      0.30 o 
   2   3  14     1203.89     1199.94     11.00 o 
   3   3  14        0.02        0.27      0.43 o 
   0   4  14       12.48       13.22      0.85 o 
   1   4  14     1437.96     1435.82     14.18 o 
   2   4  14        0.22        0.98      0.35 o 
   3   4  14      984.18     1010.50     11.44 o 
   0   5  14      996.04     1039.72     15.46 o 
   1   5  14        0.26        1.04      0.49 o 
   0   0  15       72.49       91.58      4.23 o 
   0   1  15     1685.77     1642.22     17.11 o 
   1   1  15      179.21      183.69      2.79 o 
   0   2  15      188.57      187.79      3.10 o 
   1   2  15     1268.96     1223.53     10.26 o 
   2   2  15      322.44      316.20      5.22 o 
   0   3  15     1106.74     1079.70     13.70 o 
   1   3  15      134.30      132.84      1.87 o 
   2   3  15      858.34      853.89      8.72 o 
   3   3  15      103.08      108.15      2.77 o 
   0   4  15       29.67       25.35      1.11 o 
   1   4  15      777.52      785.59      8.30 o 
   2   4  15       84.58       80.27      1.73 o 
   3   4  15      553.52      601.92     12.99 o 
   0   5  15      553.84      581.03     16.00 o 
   0   0  16     1575.97     1555.74     40.12 o 
   0   1  16      361.02      376.78      4.67 o 
   1   1  16     1394.65     1378.42     14.95 o 
   0   2  16     1260.16     1221.80     14.23 o 
   1   2  16      427.53      427.48      4.18 o 
   2   2  16     1020.81     1002.35     13.63 o 
   0   3  16      236.82      233.77      4.18 o 
   1   3  16      955.87      957.36      8.87 o 
   2   3  16      292.05      295.05      3.84 o 
   3   3  16      679.45      702.08     11.34 o 
   0   4  16      755.85      782.80     11.45 o 
   1   4  16      153.53      150.29      2.35 o 
   2   4  16      627.86      658.37     11.63 o 
   0   0  17     1613.97     1600.90     41.39 o 
   0   1  17        9.82        9.69      0.57 o 
   1   1  17     1370.21     1357.39     15.20 o 
   0   2  17     1248.69     1228.25     14.33 o 
   1   2  17       12.31       12.78      0.65 o 
   2   2  17      969.07      954.90     13.17 o 
   0   3  17        6.34        6.22      0.67 o 
   1   3  17      973.37      964.31      9.19 o 
   2   3  17        7.48        7.72      0.57 o 
   3   3  17      707.66      694.06     19.88 o 
   0   4  17      819.74      854.93     12.48 o 
   1   4  17        3.72        3.47      0.54 o 
   2   4  17      650.09      664.88     38.22 o 
   0   0  18      949.26      971.93     23.29 o 
   0   1  18      333.22      333.57      4.76 o 
   1   1  18      858.31      868.87     10.25 o 
   0   2  18      776.17      775.95      9.82 o 
   1   2  18      261.42      254.91      2.85 o 
   2   2  18      634.79      622.80      9.26 o 
   0   3  18      225.47      228.87      4.93 o 
   1   3  18      593.95      603.24      6.40 o 
   2   3  18      178.03      182.90      2.85 o 
   0   4  18      477.06      490.16     21.00 o 
   0   0  19      194.36      205.39      6.47 o 
   0   1  19     1294.95     1286.04     14.75 o 
   1   1  19      148.52      148.62      2.67 o 
   0   2  19      130.07      134.26      2.55 o 
   1   2  19     1221.32     1228.12     11.11 o 
   2   2  19       84.11       84.00      2.29 o 
   0   3  19      938.51      933.90     12.69 o 
   1   3  19       99.67      104.39      2.76 o 
   2   3  19      894.91      870.83     33.53 o 
   0   0  20       10.97       13.68      1.68 o 
   0   1  20      902.86      933.39     11.37 o 
   1   1  20        0.20        0.91      0.41 o 
   0   2  20        0.99        1.09      0.42 o 
   1   2  20      824.50      865.96      8.47 o 
   2   2  20       19.60       23.86      2.32 o 
   0   3  20      656.63      694.42     33.60 o 
   0   0  21      312.60      318.84      9.11 o 
   0   1  21      605.50      630.23      8.66 o 
   1   1  21      290.72      287.51      4.53 o 
   0   2  21      269.14      273.74      7.81 o 
   1   2  21      311.06      322.61      9.19 o 
   0   0  22      366.31      395.79     23.80 o 
   0   1  22       26.14       30.37      3.80 o 
   1   1  22      546.90      574.86     38.22 o 
                                                 
